# Supplementary material for: Comparison of the Transcriptome between Two Cotton Lines of Different Fiber Color and Quality
Source: PLoS One. 2014 Nov 17;9(11):e112966. doi: 10.1371/journal.pone.0112966 (PMC4234635; doi:10.1371/journal.pone.0112966)
Supplement: Table S1 — Classification of all-unigenes by KEGG analysis. (XLS) [file pone.0112966.s001.xls]

## Sheet: SuppTable1
Classification of all-unigenes by KEGG analysis
Categorize	Sub-categorize	Pathways	Number of unigenes
Cellular Processes (6959)	Behavior (360)	Circadian rhythm - fly [PATH:ko04711]	44
		Circadian rhythm - mammal [PATH:ko04710]	7
		Circadian rhythm - plant [PATH:ko04712]	309
	Cell Communication (699)	Adherens junction [PATH:ko04520]	170
		Focal adhesion [PATH:ko04510]	166
		Gap junction [PATH:ko04540]	126
		Tight junction [PATH:ko04530]	237
	Cell Growth and Death (1369)	Apoptosis [PATH:ko04210]	163
		Cell cycle [PATH:ko04110]	448
		Cell cycle - yeast [PATH:ko04111]	374
		Meiosis - yeast [PATH:ko04113]	248
		p53 signaling pathway [PATH:ko04115]	136
	Cell Motility (283)	Regulation of actin cytoskeleton [PATH:ko04810]	283
	Circulatory System (183)	Cardiac muscle contraction [PATH:ko04260]	26
		Vascular smooth muscle contraction [PATH:ko04270]	157
	Development (188)	Axon guidance [PATH:ko04360]	117
		Dorso-ventral axis formation [PATH:ko04320]	71
	Endocrine System (1095)	Adipocytokine signaling pathway [PATH:ko04920]	70
		GnRH signaling pathway [PATH:ko04912]	184
		Insulin signaling pathway [PATH:ko04910]	341
		Melanogenesis [PATH:ko04916]	204
		PPAR signaling pathway [PATH:ko03320]	95
		Progesterone-mediated oocyte maturation [PATH:ko04914]	183
		Renin - angiotensin system [PATH:ko04614]	18
	Immune System (1375)	Antigen processing and presentation [PATH:ko04612]	117
		B cell receptor signaling pathway [PATH:ko04662]	119
		Chemokine signaling pathway [PATH:ko04062]	110
		Fc epsilon RI signaling pathway [PATH:ko04664]	89
		Fc gamma R-mediated phagocytosis [PATH:ko04666]	317
		Leukocyte transendothelial migration [PATH:ko04670]	35
		NOD-like receptor signaling pathway [PATH:ko04621]	104
		Natural killer cell mediated cytotoxicity [PATH:ko04650]	103
		RIG-I-like receptor signaling pathway [PATH:ko04622]	52
		T cell receptor signaling pathway [PATH:ko04660]	108
		Toll-like receptor signaling pathway [PATH:ko04620]	221
	Nervous System (647)	Long-term depression [PATH:ko04730]	116
		Long-term potentiation [PATH:ko04720]	217
		Neurotrophin signaling pathway [PATH:ko04722]	314
	Sensory System (82)	Olfactory transduction [PATH:ko04740]	75
		Taste transduction [PATH:ko04742]	7
	Transport and Catabolism (678)	Endocytosis [PATH:ko04144]	421
		Lysosome [PATH:ko04142]	203
		Regulation of autophagy [PATH:ko04140]	54
Environmental Information Processing (2057)	Membrane Transport (264)	ABC transporters [PATH:ko02010]	164
		Bacterial secretion system [PATH:ko03070]	38
		Protein export [PATH:ko03060]	62
	Signal Transduction (1759)	Calcium signaling pathway [PATH:ko04020]	140
		ErbB signaling pathway [PATH:ko04012]	116
		Hedgehog signaling pathway [PATH:ko04340]	52
		Jak-STAT signaling pathway [PATH:ko04630]	46
		MAPK signaling pathway [PATH:ko04010]	222
		MAPK signaling pathway - fly [PATH:ko04013]	71
		MAPK signaling pathway - yeast [PATH:ko04011]	28
		Notch signaling pathway [PATH:ko04330]	71
		Phosphatidylinositol signaling system [PATH:ko04070]	274
		TGF-beta signaling pathway [PATH:ko04350]	170
		Two-component system [PATH:ko02020]	30
		VEGF signaling pathway [PATH:ko04370]	113
		Wnt signaling pathway [PATH:ko04310]	277
		mTOR signaling pathway [PATH:ko04150]	149
	Signaling Molecules and Interaction (34)	ECM-receptor interaction [PATH:ko04512]	9
		Neuroactive ligand-receptor interaction [PATH:ko04080]	25
Genetic Information Processing （3924）	Folding, Sorting and Degradation (1235)	Proteasome [PATH:ko03050]	206
		RNA degradation [PATH:ko03018]	375
		SNARE interactions in vesicular transport [PATH:ko04130]	104
		Ubiquitin mediated proteolysis [PATH:ko04120]	550
	Replication and Repair (762)	Base excision repair [PATH:ko03410]	158
		DNA replication [PATH:ko03030]	158
		Homologous recombination [PATH:ko03440]	103
		Mismatch repair [PATH:ko03430]	100
		Non-homologous end-joining [PATH:ko03450]	38
		Nucleotide excision repair [PATH:ko03420]	205
	Transcription (1377)	Basal transcription factors [PATH:ko03022]	165
		RNA polymerase [PATH:ko03020]	170
		Spliceosome [PATH:ko03040]	1042
	Translation (550)	Aminoacyl-tRNA biosynthesis [PATH:ko00970]	124
		Ribosome [PATH:ko03010]	426
Human Diseases (3696)	Cancers (1816)	Acute myeloid leukemia [PATH:ko05221]	100
		Basal cell carcinoma [PATH:ko05217]	18
		Bladder cancer [PATH:ko05219]	71
		Chronic myeloid leukemia [PATH:ko05220]	78
		Colorectal cancer [PATH:ko05210]	128
		Endometrial cancer [PATH:ko05213]	111
		Glioma [PATH:ko05214]	181
		Melanoma [PATH:ko05218]	90
		Non-small cell lung cancer [PATH:ko05223]	75
		Pancreatic cancer [PATH:ko05212]	92
		Pathways in cancer [PATH:ko05200]	349
		Prostate cancer [PATH:ko05215]	211
		Renal cell carcinoma [PATH:ko05211]	141
		Small cell lung cancer [PATH:ko05222]	82
		Thyroid Cancer [PATH:ko05216]	89
	Circulatory Diseases (179)	Arrhythmia right ventricular cardiomyopathy (ARVC) [PATH:ko05412]	19
		Dilated cardiomyopathy (DCM) [PATH:ko05414]	19
		Hypertrophic cardiomyopathy (HCM) [PATH:ko05410]	51
		Viral myocarditis [PATH:ko05416]	90
	Immune Disorders (61)	Primary immunodeficiency [PATH:ko05340]	3
		Systemic lupus erythematosus [PATH:ko05322]	58
	Infectious Diseases (337)	Epithelial cell signaling in Helicobacter pylori infection [PATH:ko05120]	80
		Pathogenic Escherichia coli infection [PATH:ko05130]	152
		Vibrio cholerae infection [PATH:ko05110]	105
	Metabolic Disorders (161)	Type I diabetes mellitus [PATH:ko04940]	30
		Type II diabetes mellitus [PATH:ko04930]	131
	Neurodegenerative Diseases (1142)	Alzheimer's disease [PATH:ko05010]	338
		Amyotrophic lateral sclerosis (ALS) [PATH:ko05014]	54
		Huntington's disease [PATH:ko05016]	428
		Parkinson's disease [PATH:ko05012]	228
		Prion diseases [PATH:ko05020]	94
Metabolism (11371)	Amino Acid Metabolism (1605)	Alanine, aspartate and glutamate metabolism [PATH:ko00250]	148
		Arginine and proline metabolism [PATH:ko00330]	160
		Cysteine and methionine metabolism [PATH:ko00270]	247
		Glycine, serine and threonine metabolism [PATH:ko00260]	133
		Histidine metabolism [PATH:ko00340]	64
		Lysine biosynthesis [PATH:ko00300]	30
		Lysine degradation [PATH:ko00310]	106
		Phenylalanine metabolism [PATH:ko00360]	138
		Phenylalanine, tyrosine and tryptophan biosynthesis [PATH:ko00400]	85
		Tryptophan metabolism [PATH:ko00380]	122
		Tyrosine metabolism [PATH:ko00350]	125
		Valine, leucine and isoleucine biosynthesis [PATH:ko00290]	125
		Valine, leucine and isoleucine degradation [PATH:ko00280]	122
	Biosynthesis of Polyketides and Nonribosomal Peptides (59)	Biosynthesis of ansamycins [PATH:ko01051]	9
		Biosynthesis of siderophore group nonribosomal peptides [PATH:ko01053]	1
		Biosynthesis of vancomycin group antibiotics [PATH:ko01055]	23
		Polyketide sugar unit biosynthesis [PATH:ko00523]	26
	Biosynthesis of Secondary Metabolites (1315)	Anthocyanin biosynthesis [PATH:ko00942]	5
		Betalain biosynthesis [PATH:ko00965]	5
		Brassinosteroid biosynthesis [PATH:ko00905]	14
		Caffeine metabolism [PATH:ko00232]	3
		Carotenoid biosynthesis [PATH:ko00906]	78
		Diterpenoid biosynthesis [PATH:ko00904]	47
		Flavone and flavonol biosynthesis [PATH:ko00944]	45
		Flavonoid biosynthesis [PATH:ko00941]	92
		Glucosinolate biosynthesis [PATH:ko00966]	26
		Indole alkaloid biosynthesis [PATH:ko00901]	28
		Isoquinoline alkaloid biosynthesis [PATH:ko00950]	52
		Limonene and pinene degradation [PATH:ko00903]	210
		Monoterpenoid biosynthesis [PATH:ko00902]	2
		Novobiocin biosynthesis [PATH:ko00401]	23
		Phenylpropanoid biosynthesis [PATH:ko00940]	255
		Stilbenoid, diarylheptanoid and gingerol biosynthesis [PATH:ko00945]	171
		Streptomycin biosynthesis [PATH:ko00521]	66
		Terpenoid backbone biosynthesis [PATH:ko00900]	89
		Tetracycline biosynthesis [PATH:ko00253]	21
		Tropane, piperidine and pyridine alkaloid biosynthesis [PATH:ko00960]	46
		Zeatin biosynthesis [PATH:ko00908]	37
	Carbohydrate Metabolism (2902)	Amino sugar and nucleotide sugar metabolism [PATH:ko00520]	259
		Ascorbate and aldarate metabolism [PATH:ko00053]	120
		Butanoate metabolism [PATH:ko00650]	119
		C5-Branched dibasic acid metabolism [PATH:ko00660]	15
		Citrate cycle (TCA cycle) [PATH:ko00020]	166
		Fructose and mannose metabolism [PATH:ko00051]	194
		Galactose metabolism [PATH:ko00052]	171
		Glycolysis / Gluconeogenesis [PATH:ko00010]	325
		Glyoxylate and dicarboxylate metabolism [PATH:ko00630]	90
		Inositol phosphate metabolism [PATH:ko00562]	214
		Pentose and glucuronate interconversions [PATH:ko00040]	159
		Pentose phosphate pathway [PATH:ko00030]	126
		Propanoate metabolism [PATH:ko00640]	118
		Pyruvate metabolism [PATH:ko00620]	250
		Starch and sucrose metabolism [PATH:ko00500]	576
	Energy Metabolism (1001)	Carbon fixation in photosynthetic organisms [PATH:ko00710]	186
		Methane metabolism [PATH:ko00680]	104
		Nitrogen metabolism [PATH:ko00910]	150
		Oxidative phosphorylation [PATH:ko00190]	291
		Photosynthesis [PATH:ko00195]	81
		Photosynthesis - antenna proteins [PATH:ko00196]	31
		Reductive carboxylate cycle (CO2 fixation) [PATH:ko00720]	97
		Sulfur metabolism [PATH:ko00920]	61
	Glycan Biosynthesis and Metabolism (365)	Glycosaminoglycan degradation [PATH:ko00531]	19
		Glycosphingolipid biosynthesis - ganglioseries [PATH:ko00604]	10
		Glycosphingolipid biosynthesis - globoseries [PATH:ko00603]	20
		Glycosphingolipid biosynthesis - lacto and neolacto series [PATH:ko00601]	2
		Glycosylphosphatidylinositol(GPI)-anchor biosynthesis [PATH:ko00563]	34
		Heparan sulfate biosynthesis [PATH:ko00534]	10
		High-mannose type N-glycan biosynthesis [PATH:ko00513]	7
		Lipopolysaccharide biosynthesis [PATH:ko00540]	10
		N-Glycan biosynthesis [PATH:ko00510]	143
		O-Glycan biosynthesis [PATH:ko00512]	35
		Other glycan degradation [PATH:ko00511]	70
		Peptidoglycan biosynthesis [PATH:ko00550]	5
	Lipid Metabolism (1225)	Androgen and estrogen metabolism [PATH:ko00150]	21
		Arachidonic acid metabolism [PATH:ko00590]	27
		Biosynthesis of unsaturated fatty acids [PATH:ko01040]	75
		C21-Steroid hormone metabolism [PATH:ko00140]	3
		Ether lipid metabolism [PATH:ko00565]	86
		Fatty acid biosynthesis [PATH:ko00061]	115
		Fatty acid elongation in mitochondria [PATH:ko00062]	10
		Fatty acid metabolism [PATH:ko00071]	159
		Glycerolipid metabolism [PATH:ko00561]	153
		Glycerophospholipid metabolism [PATH:ko00564]	190
		Linoleic acid metabolism [PATH:ko00591]	67
		Primary bile acid biosynthesis [PATH:ko00120]	7
		Sphingolipid metabolism [PATH:ko00600]	81
		Steroid biosynthesis [PATH:ko00100]	105
		Synthesis and degradation of ketone bodies [PATH:ko00072]	11
		alpha-Linolenic acid metabolism [PATH:ko00592]	115
	Metabolism of Cofactors and Vitamins (556)	Biotin metabolism [PATH:ko00780]	10
		Folate biosynthesis [PATH:ko00790]	26
		Lipoic acid metabolism [PATH:ko00785]	7
		Nicotinate and nicotinamide metabolism [PATH:ko00760]	51
		One carbon pool by folate [PATH:ko00670]	62
		Pantothenate and CoA biosynthesis [PATH:ko00770]	76
		Porphyrin and chlorophyll metabolism [PATH:ko00860]	88
		Retinol metabolism [PATH:ko00830]	77
		Riboflavin metabolism [PATH:ko00740]	24
		Thiamine metabolism [PATH:ko00730]	33
		Ubiquinone and other terpenoid-quinone biosynthesis [PATH:ko00130]	79
		Vitamin B6 metabolism [PATH:ko00750]	23
	Metabolism of Other Amino Acids (474)	Cyanoamino acid metabolism [PATH:ko00460]	132
		D-Glutamine and D-glutamate metabolism [PATH:ko00471]	12
		Glutathione metabolism [PATH:ko00480]	128
		Phosphonate and phosphinate metabolism [PATH:ko00440]	16
		Selenoamino acid metabolism [PATH:ko00450]	83
		Taurine and hypotaurine metabolism [PATH:ko00430]	10
		beta-Alanine metabolism [PATH:ko00410]	93
	Nucleotide Metabolism (841)	Purine metabolism [PATH:ko00230]	471
		Pyrimidine metabolism [PATH:ko00240]	370
	Xenobiotics Biodegradation and Metabolism (1028)	1,1,1-Trichloro-2,2-bis(4-chlorophenyl)ethane (DDT) degradation [PATH:ko00351]	14
		1,2-Dichloroethane degradation [PATH:ko00631]	23
		1,4-Dichlorobenzene degradation [PATH:ko00627]	6
		1- and 2-Methylnaphthalene degradation [PATH:ko00624]	52
		2,4-Dichlorobenzoate degradation [PATH:ko00623]	2
		3-Chloroacrylic acid degradation [PATH:ko00641]	63
		Atrazine degradation [PATH:ko00791]	4
		Benzoate degradation via CoA ligation [PATH:ko00632]	44
		Benzoate degradation via hydroxylation [PATH:ko00362]	8
		Bisphenol A degradation [PATH:ko00363]	13
		Caprolactam degradation [PATH:ko00930]	35
		Drug metabolism - cytochrome P450 [PATH:ko00982]	102
		Drug metabolism - other enzymes [PATH:ko00983]	95
		Ethylbenzene degradation [PATH:ko00642]	11
		Fluorene degradation [PATH:ko00628]	14
		Fluorobenzoate degradation [PATH:ko00364]	19
		Geraniol degradation [PATH:ko00281]	25
		Metabolism of xenobiotics by cytochrome P450 [PATH:ko00980]	98
		Naphthalene and anthracene degradation [PATH:ko00626]	173
		Styrene degradation [PATH:ko00643]	12
		Tetrachloroethene degradation [PATH:ko00625]	7
		gamma-Hexachlorocyclohexane degradation [PATH:ko00361]	208
Protein Families (10638)	Cellular Processes and Signaling (1180)	Bacterial toxins [BR:ko02042]	14
		CAM ligands [BR:ko04516]	9
		Cellular antigens [BR:ko04090]	93
		Cytoskeleton proteins [BR:ko04812]	336
		GTP-binding proteins [BR:ko04031]	211
		Glycan Bindng Proteins [BR:ko04091]	22
		Receptors and channels [BR:ko04000]	177
		Secretion system [BR:ko02044]	95
		Transporters [BR:ko02000]	223
	Genetic Information Processing (7142)	Chaperones and folding catalysts [BR:ko03110]	749
		Chromosome [BR:ko03036]	1824
		DNA repair and recombination proteins [BR:ko03400]	710
		DNA replication proteins [BR:ko03032]	511
		Ribosome [BR:ko03011]	426
		SNAREs [BR:ko04131]	130
		Transcription factors [BR:ko03000]	707
		Translation factors [BR:ko03012]	357
		Ubiquitin system [BR:ko04121]	1728
	Metabolism (2316)	Cytochrome P450 [BR:ko00199]	112
		Glycosyltransferases [BR:ko01003]	401
		Lipid biosynthesis proteins [BR:ko01004]	162
		Peptidases [BR:ko01002]	659
		Photosynthesis proteins [BR:ko00194]	112
		Protein kinases [BR:ko01001]	858
		Proteoglycans [BR:ko00535]	12
